# Supplementary material for: The Association Between Maternal Dietary Intake and the Risk of Heavy Metals in Human Breast Milk in Korea
Source: Toxics. 2025 May 8;13(5):381. doi: 10.3390/toxics13050381 (PMC12115469; doi:10.3390/toxics13050381)
Supplement: Supplementary file 1 [file toxics-13-00381-s001.zip]

Archive with 1 entries (1 files):
- toxics-3588785-supplementary.pdf
